# Supplementary material for: Genome-Wide Identification, Evolution, and miRNA-22 Regulation of Kruppel-Like Factor (KLF) Gene Family in Chicken (Gallus gallus)
Source: Animals (Basel). 2024 Sep 6;14(17):2594. doi: 10.3390/ani14172594 (PMC11394431; doi:10.3390/ani14172594)
Supplement: Supplementary file 1 [file animals-14-02594-s001.zip]

Archive with 1 entries (1 files):
- animals-3113359-supplementary.pdf
